# Supplementary material for: Industrial agglomeration and air pollution: A new perspective from enterprises in Atmospheric Pollution Transmission Channel Cities (APTCC) of Beijing-Tianjin-Hebei and its surrounding areas, China
Source: PLoS One. 2021 Jul 23;16(7):e0255036. doi: 10.1371/journal.pone.0255036 (PMC8302251; doi:10.1371/journal.pone.0255036)
Supplement: S1 Data — (XLSX) [file pone.0255036.s001.xlsx]

## Sheet: Sheet1
城市	人均GDP(元)	第二产业产值	GDP(亿)	产业结构	人口密度(人/平方公里)	企业数量
北京	118189	4944.4	25669.1	0.192	1324.05	2385
唐山	80836	3499.91	6354.87	0.541	582.215	1707
廊坊	59307	1203.82	2720.46	0.441	723.128	3492
天津	115053	7571.35	17885.4	0.448	1310.83	4109
保定	29737	1681.92	3477.13	0.496	469.926	2690
沧州	19521	1757.78	3544.68	0.495	534.77	8051
石家庄	54738	2693.92	5927.73	0.45	826.026	5321
阳泉	44461	299.167	622.863	0.48	307.13	340
太原	68234	1067.49	2955.6	0.361	621.698	415
衡水	31866	668.33	1420.18	0.469	505.173	3175
滨州	63745		2470.1	0.463	402.795	1944
德州	50856		2932.99	0.478	559.21	2201
邢台	26799	925.8	1975.75	0.463	588.748	3162
济南	90999		6536.12	0.362	904.364	886
淄博	94587		4412.01	0.525	785.75	5303
聊城	47624		2859.18	0.495	730.16	2949
邯郸	35377	1600.22	3361.11	0.472	786.805	2188
长治	37063	646.938	1270.48	0.51	247.221	343
安阳	39603	971.02	2029.85	0.497	546.993	1597
鹤壁	47940	503.25	771.79	0.654	739.597	482
濮阳	40059	793.85	1449.56	0.559	866.07	1097
晋城	45271	554.357	1049.34	0.529	246.245	361
济宁	51662		4301.82	0.453	738.608	6362
菏泽	29904		2560.24	0.513	703.541	3310
新乡	37805	1074.01	2166.97	0.49	662.705	3306
焦作	59183	1241.89	2095.08	0.589	871.039	1874
郑州	84113	3796.93	8113.97	0.468	1305.92	3933
开封	38619	712.93	1755.1	0.402	705.571	1034

## Sheet: Sheet2
City	Latitude /°N	Longitude /°E	Urban area /km2	Gross industrial output value / 100 million yuan	Gross domestic product (GDP)/100 million	Per capita GDP /Yuan	Population density (person/km2)	enterprises
Beijing	40.03	116.38	16410	18087.3	25669.1	118189	1324.05	2385
Tianjin	39.08	117.38	11760	27401.7	17885.4	115053	1310.83	4109
Baoding	38.87	115.47	2565	4721.5	3477.13	29737	469.926	2690
Cangzhou	38.31	116.87	183	5690.89	3544.68	19521	534.77	8051
Handan	36.61	114.51	2648	5055.07	3361.11	35377	786.805	2188
Hengshui	37.74	115.67	1510	1793.29	1420.18	31866	505.173	3175
Langfang	39.54	116.74	960	3791.87	2720.46	59307	723.128	3492
Shijiazhuang	38.03	114.5	2194	9644.79	5927.73	54738	826.026	5321
Tangshan	39.64	118.18	3874	9967.68	6354.87	80836	582.215	1707
Xingtai	37.09	114.5	132	2933.65	1975.75	26799	588.748	3162
Anyang	36.08	114.37	544	3991.03	2029.85	39603	546.993	1597
Hebi	35.73	114.3	679	2004.21	771.79	47940	739.597	482
Jiaozuo	35.22	113.23	544	5893.24	2095.08	59183	871.039	1874
Kaifeng	34.79	114.34	1837	3013.27	1755.1	38619	705.571	1034
Puyang	35.77	115.05	263	3818.17	1449.56	40059	866.07	1097
Xinxiang	23.47	76.03	346	4535.11	2166.97	37805	662.705	3306
Zhengzhou	34.77	113.67	1010	14465.6	8113.97	84113	1305.92	3933
Binzhou	37.38	117.99	3763	7382.03	2470.1	63745	402.795	1944
Dezhou	37.46	116.33	1752	10569.5	2932.99	50856	559.21	2201
Heze	35.25	115.46	2261	7934.16	2560.24	29904	703.541	3310
Jinan	36.66	116.99	5112	5486.56	6536.12	90999	904.364	886
Jining	35.42	116.6	1648	5499.65	4301.82	51662	738.608	6362
Liaocheng	36.45	115.99	1710	8999.91	2859.18	47624	730.16	2949
Zibo	36.73	118.01	2989	12011.5	4412.01	94587	785.75	5303
Jincheng	35.51	112.86	2164	841.87	1049.34	45271	246.245	361
Taiyuan	37.86	112.5	1500	2207.42	2955.6	68234	621.698	415
Yangquan	37.86	113.54	652	536.72	622.863	44461	307.13	340
Changzhi	36.17	113.14	334	1543.79	1270.48	37063	247.221	343
